# Supplementary material for: Metabolomics and Ionomics of Potato Tuber Reveals an Influence of Cultivar and Market Class on Human Nutrients and Bioactive Compounds
Source: Front Nutr. 2018 May 23;5:36. doi: 10.3389/fnut.2018.00036 (PMC5974217; doi:10.3389/fnut.2018.00036)
Supplement: Supplementary Table 1 — ANOVA analysis of bioactive and nutrient compounds identified in cooked and raw potato. [file Table_1.xlsx]

## Sheet: S Table 1
Supplementary Table 1. ANOVA analysis of bioactive and nutrient compounds identified in cooked and raw potato
Category	Class	Annotation	ANOVA p-valuesa
			Cooking	Raw							Cooked
				Market Classb	Cultivarc						Market Classb	Cultivarc
					chip	red	russet	yellow	specialty			chip	red	russet	yellow	specialty
bioactives	alkaloids	calystegine A3	*	0.24	0.41	0.87	0.57	0.63	0.27		*	0.56	*	0.29	0.4	*
		calystegine B2	*	*	*	0.9	0.41	0.37	0.09		0.14	0.53	0.57	0.81	0.68	*
		trigonelline	0.09	*	0.66	*	0.27	*	*		*	0.8	*	*	0.8	0.72
	amides	oleamide 01	0.28	*	0.59	0.19	0.57	0.13	0.41		0.94	1	0.78	0.43	0.98	1
		oleamide 02	0.07	0.08	0.65	*	0.8	0.12	0.56		0.96	1	0.88	0.48	0.99	1
	amines/polyamines	kukoamine 01	*	*	*	0.18	*	0.13	0.19		*	0.63	0.62	0.89	0.61	0.39
		kukoamine 02	*	*	0.21	0.3	*	0.58	*		*	*	0.28	0.9	0.53	0.44
		kukoamine 03	*	*	0.24	0.32	0.1	0.48	*		*	*	0.31	0.98	0.65	0.51
	coumarins	4-methylumbelliferone	*	0.35	0.08	0.16	0.55	0.45	0.6		*	0.6	0.72	0.15	0.87	0.84
	flavonoids	Apigenin	*	0.07	0.24	0.89	0.25	0.76	*		0.14	1	0.85	0.76	0.53	0.45
		kaempferol 3-O-rutinoside	0.71	*	0.15	0.34	*	0.47	*		*	0.56	*	0.46	0.59	*
		rutin	0.56	*	*	0.42	*	*	0.45		*	0.71	*	0.31	0.18	0.72
	glycoalkaloids	α-solamarine 01	*	0.54	0.61	0.45	0.49	0.48	*		*	0.08	0.25	0.44	0.48	0.07
		α-solamarine 02	0.6	*	*	0.12	*	0.1	*		*	0.13	0.1	*	*	*
		β-chaconine conjugate	*	*	*	0.06	*	0.13	*		*	0.14	*	*	0.16	0.08
		chaconine 01	*	*	0.08	0.3	*	0.18	*		*	0.39	0.56	0.05	0.62	*
		chaconine 02	*	*	*	0.81	*	0.5	*		0.05	0.89	0.63	0.22	0.85	0.12
		chaconine 03	0.39	*	*	*	0.12	0.8	0.17		0.06	0.57	0.1	0.39	0.71	*
		chaconine 04	0.24	*	*	0.45	0.08	0.66	*		*	0.34	0.6	0.22	0.64	0.07
		solanine 01	0.42	*	0.27	*	*	*	*		*	0.76	*	*	*	0.3
		solanine 02	0.54	*	*	*	0.21	0.05	0.26		*	0.69	*	*	0.14	0.2
		solanine 03	*	*	*	0.61	*	0.21	*		*	0.98	0.63	0.3	0.39	0.13
		solanine 04	*	0.1	0.59	0.49	0.51	0.51	*		0.12	0.79	0.65	0.4	0.83	0.11
		solanine 05	*	*	*	0.12	*	0.12	*		*	0.63	*	*	0.65	0.32
		solanine 06	*	*	0.5	0.62	0.33	0.1	0.12		*	0.4	0.91	0.85	0.52	0.47
		solanine 07	0.89	*	0.54	*	0.78	0.21	0.78		0.25	0.34	0.75	0.88	0.79	0.36
		solanine 08	0.09	0.29	0.43	0.69	*	0.33	*		0.09	0.72	0.26	*	0.21	*
		solanine 09	0.59	0.65	0.55	0.08	0.06	0.17	0.53		0.1	0.75	0.31	0.07	0.31	*
		solanine 10	*	*	0.5	0.27	0.11	0.08	0.4		*	*	0.27	0.46	0.8	0.1
		solanine-like	*	0.47	0.1	0.43	0.67	0.62	0.33		0.91	*	0.74	0.89	0.91	0.31
		tomatine	0.65	*	0.18	0.13	*	0.28	*		0.05	0.69	0.24	*	0.15	0.07
	phenolics	chlorogenic acid 01	0.35	*	*	*	0.06	0.09	*		*	0.55	0.47	0.51	0.86	*
		chlorogenic acid 02	0.35	*	*	0.6	0.17	0.2	*		*	0.5	0.57	0.08	0.7	*
		chlorogenic acid 03	0.9	0.2	0.05	0.8	0.71	0.23	*		0.29	1	0.66	0.73	0.22	*
		isoferulic acid	*	*	0.65	0.79	0.37	0.8	0.73		*	0.87	0.47	0.62	0.57	0.49
		quinic acid 01	*	0.15	0.48	0.74	0.59	0.28	0.6		0.06	1	0.72	0.85	*	*
		quinic acid 02	0.06	*	*	0.84	*	*	*		*	0.84	0.11	*	*	*
	purines	adenosine	*	*	0.1	*	0.36	*	*		*	0.72	0.9	0.63	0.37	0.97
	saccharides	saccharide	*	0.17	*	0.12	0.08	0.4	0.17		*	0.64	0.71	0.21	0.65	0.2
		threonic acid	0.8	0.21	0.36	0.27	0.24	0.69	0.54		*	1	0.1	*	0.07	0.93
	xanthophylls	lutein	*	*	*	*	*	*	0.24		*	0.97	0.42	0.13	0.09	0.42
		neoxanthin 01	*	*	*	0.1	*	*	*		*	1	0.95	*	0.08	0.51
		neoxanthin 02	*	*	0.08	0.09	*	*	*		*	0.89	0.76	0.08	0.08	0.49
nutrients	amino acids	alanine	*	0.42	0.38	0.83	0.18	0.48	0.36		0.09	0.72	0.74	0.24	0.69	0.93
		asparagine 01	*	0.06	0.63	0.86	0.78	0.37	0.51		*	0.69	0.5	0.81	0.78	0.68
		asparagine 02	0.33	*	0.39	0.92	0.82	0.63	0.28		*	0.81	0.35	0.51	0.25	0.99
		aspartic acid 01	*	0.06	0.56	0.69	0.38	0.18	0.73		0.24	0.58	0.74	0.75	0.16	0.41
		aspartic acid 02	*	*	0.49	0.94	0.6	0.12	*		0.06	0.98	0.81	0.7	0.18	0.5
		β-alanine	*	0.3	0.7	0.84	0.75	0.45	0.68		*	1	0.48	0.08	0.64	0.33
		glutamate	*	0.08	0.8	0.79	0.79	0.74	0.41		0.55	1	0.57	0.91	0.82	0.97
		glutamine 01	*	*	0.14	0.06	*	0.09	0.32		0.08	0.77	0.32	0.57	0.99	1
		glutamine 02	*	*	0.57	0.72	0.7	0.66	0.32		0.83	0.99	0.56	0.95	0.78	0.93
		glutamine 03	*	1	0.51	0.75	0.37	*	0.38		0.62	0.98	0.68	0.93	0.24	0.45
		glutamine 04	*	*	0.19	0.77	0.4	0.22	*		0.65	0.97	0.28	0.43	0.21	*
		glutamine 05	*	0.07	0.06	0.06	0.82	0.48	0.07		*	0.16	0.97	0.93	0.25	1
		glycine	*	0.85	0.18	0.8	0.27	0.67	0.87		*	0.75	0.57	0.6	0.18	1
		isoleucine 01	*	*	0.82	0.69	0.35	*	0.12		0.07	0.78	0.77	0.88	0.24	0.83
		isoleucine 02	*	0.54	0.71	0.77	0.67	0.74	0.17		*	0.92	0.75	0.85	0.79	0.36
		leucine	*	0.41	0.65	0.83	0.57	0.59	*		*	0.79	0.74	0.74	0.26	0.48
		methionine	*	*	0.56	0.89	0.64	0.68	0.75		0.96	1	0.67	0.91	0.65	0.21
		phenylalanine 01	*	0.06	0.21	0.4	0.36	0.25	*		*	0.87	0.79	0.49	0.96	0.48
		phenylalanine 02	*	*	0.43	0.67	0.81	0.06	0.57		*	0.4	0.74	0.89	0.12	0.89
		phenylalanine 03	*	0.94	0.5	0.89	0.62	0.65	0.05		*	0.44	0.5	0.84	0.83	*
		proline	*	0.83	0.67	0.79	0.44	0.81	0.46		0.64	1	0.61	0.74	0.7	1
		serine 01	*	*	0.71	0.41	0.23	0.24	0.48		*	0.96	0.76	0.89	0.61	0.79
		serine 02	*	0.51	0.16	0.84	0.78	0.77	0.15		0.14	1	0.53	0.89	0.39	0.67
		serine 03	*	*	0.64	0.76	0.86	0.24	0.77		*	1	0.88	0.05	*	0.39
		threonine 01	*	*	0.47	0.4	0.38	0.12	0.91		*	0.83	0.67	0.76	0.71	0.51
		threonine 02	*	1	0.45	0.82	0.7	0.21	0.36		0.13	0.54	0.74	0.72	*	0.82
		tryptophan 01	*	*	0.06	0.06	0.43	0.45	0.08		*	0.72	0.84	0.88	0.79	0.51
		tryptophan 02	*	0.9	0.7	0.81	0.27	0.57	0.27		*	0.46	0.72	0.88	0.76	0.6
		tyrosine	*	0.59	0.68	0.88	0.42	0.2	0.06		*	0.71	0.72	0.92	0.24	0.67
		valine 01	*	*	0.9	0.45	0.37	0.08	0.11		0.43	*	0.74	0.65	0.75	0.56
		valine 02	*	0.21	0.67	0.84	0.49	0.6	0.54		*	0.66	0.74	0.64	0.43	0.66
	fatty acids	linolenic acid	*	*	0.27	*	0.37	*	0.09		0.94	0.98	0.11	0.81	0.53	*
	organic acids	citric acid	*	*	0.05	0.41	0.78	0.51	0.11		0.52	1	0.38	0.81	*	*
	saccharides	mannose	*	*	*	0.72	0.11	0.72	0.06		*	0.61	0.46	0.7	0.23	0.33
	vitamins	α-tocopherol 01	*	*	*	*	0.58	*	*		0.22	1	0.76	0.36	0.83	0.55
		α-tocopherol 02	*	*	*	0.48	*	0.35	0.15		0.33	1	0.25	*	0.98	0.69
		γ-tocopherol 01	*	*	0.22	0.19	*	0.29	0.35		*	0.85	0.75	0.29	0.97	1
		γ-tocopherol 02	0.34	0.37	0.3	0.44	0.7	0.1	0.13		0.1	0.69	0.85	0.24	0.5	0.05
		pantothenic acid 01	0.27	*	0.13	*	0.59	*	*		0.91	1	0.98	0.65	0.99	1
		pantothenic acid 02	0.11	*	0.11	*	0.5	*	*		0.93	0.99	0.97	0.7	0.99	1
		pyridoxal	0.05	*	*	*	0.19	0.43	*		*	0.67	0.38	0.9	0.56	0.52
		pyridoxine	*	*	0.66	0.52	0.1	0.25	0.89		0.14	1	0.28	0.28	0.64	1
a: Each p-value was calculated using one-way ANOVA and adjusted by a Benjamini-Hochberg correction.
b: Statistics among potato market classes
c: Statistics within each potato market class
* = p < 0.05
