# Supplementary material for: Metabolomics and Ionomics of Potato Tuber Reveals an Influence of Cultivar and Market Class on Human Nutrients and Bioactive Compounds
Source: Front Nutr. 2018 May 23;5:36. doi: 10.3389/fnut.2018.00036 (PMC5974217; doi:10.3389/fnut.2018.00036)
Supplement: Supplementary Table 2 — Mean elemental concentration of potato tubers. [file Table_2.xlsx]

## Sheet: S Table 2
Supplementary Table 2.Mean elemental concentration of potato tubers (µg/kg of freeze dried potato)
Market Class	Variety	Essential			Cations					Trace		Transition										Specialized						May be bound
		Phosphorous	Sulfur		Calcium	Magnesium	Potassium	Sodium		Selenium		Cobalt	Copper	Iron	Manganese	Molybdenum	Nickel	Tungsten	Vanadium	Zinc		Arsenic	Barium	Boron	Cadmium	Strontium		Aluminum	Beryllium	Chromium	Lead	Lithium
		P	S		Ca	Mg	K	Na		Se		Co	Cu	Fe	Mn	Mo	Ni	W	V	Zn		As	Ba	B	Cd	Sr		Al	Be	Cr	Pb	Li
Chip		(2.66 ± 0.63) x 106	(1.56 ± 0.53) x 106		(4.64 ± 2.05) x 105	(1.14 ± 0.23) x 106	(1.98 ± 0.34) x 107	(2 ± 0.5) x 105		(0.99 ± 0) x 102		(1.06 ± 0.32) x 102	(3.52 ± 1.07) x 103	(4.78 ± 1.16) x 104	(0.9 ± 0.29) x 104	(2.35 ± 0.43) x 102	(2.17 ± 1.39) x 102	(2.71 ± 0.23) x 101	(2.15 ± 0.87) x 102	(1.54 ± 0.4) x 104		(1.27 ± 0.45) x 101	(1.26 ± 0.52) x 103	(2.57 ± 0) x 104	(1.77 ± 0.6) x 102	(3.37 ± 1.05) x 103		(3.98 ± 1.26) x 104	(3.26 ± 0) x 100	(5.62 ± 0) x 102	(1.21 ± 0.6) x 102	(0.89 ± 0.54) x 101
	AC00206-2W	(2.84 ± 0.14) x 106	(2.17 ± 0.42) x 106		(4.02 ± 0.79) x 105	(1.3 ± 0.23) x 106	(1.97 ± 0.2) x 107	(2.12 ± 0.16) x 105		(0.99 ± 0) x 102		(1.29 ± 0.05) x 102	(3.72 ± 0.42) x 103	(4.38 ± 0.06) x 104	(0.95 ± 0.09) x 104	(2.5 ± 0.64) x 102	(2.6 ± 0.23) x 102	(2.67 ± 0.14) x 101	(1.41 ± 0) x 102	(1.74 ± 0.05) x 104		(1.17 ± 0) x 101	(1.11 ± 0.37) x 103	(2.57 ± 0) x 104	(1.54 ± 0.1) x 102	(2.52 ± 0.41) x 103		(3.7 ± 0.37) x 104	(3.26 ± 0) x 100	(5.62 ± 0) x 102	(0.94 ± 0.08) x 102	(0.69 ± 0) x 101
	AC01151-5W	(2.79 ± 0.19) x 106	(1.31 ± 0.35) x 106		(3.3 ± 0.69) x 105	(0.86 ± 0.19) x 106	(2.15 ± 0.5) x 107	(1.8 ± 0.5) x 105		(0.99 ± 0) x 102		(1.03 ± 0.11) x 102	(3.88 ± 0.61) x 103	(4.21 ± 0.31) x 104	(0.75 ± 0.01) x 104	(2.25 ± 0.03) x 102	(1.99 ± 0.16) x 102	(2.61 ± 0.04) x 101	(3.08 ± 0.28) x 102	(1.79 ± 0.08) x 104		(1.17 ± 0) x 101	(0.83 ± 0.67) x 103	(2.57 ± 0) x 104	(2.99 ± 0.28) x 102	(2.56 ± 0.05) x 103		(2.77 ± 0.31) x 104	(3.26 ± 0) x 100	(5.62 ± 0) x 102	(1.01 ± 0.11) x 102	(0.69 ± 0) x 101
	AC03433-1W	(2.21 ± 0.54) x 106	(1.64 ± 0.73) x 106		(3.52 ± 0.45) x 105	(1.14 ± 0.29) x 106	(2.28 ± 0.22) x 107	(2.11 ± 0.36) x 105		(0.99 ± 0) x 102		(0.9 ± 0.23) x 102	(3.45 ± 0.01) x 103	(5.82 ± 0.54) x 104	(0.78 ± 0.07) x 104	(3.13 ± 0.19) x 102	(2.09 ± 0.32) x 102	(2.66 ± 0.02) x 101	(2.38 ± 1.38) x 102	(1.18 ± 0.15) x 104		(1.17 ± 0) x 101	(1.25 ± 0.01) x 103	(2.57 ± 0) x 104	(1.34 ± 0.5) x 102	(2.98 ± 0.37) x 103		(4.53 ± 0.93) x 104	(3.26 ± 0) x 100	(5.62 ± 0) x 102	(0.95 ± 0.22) x 102	(0.69 ± 0) x 101
	AC03452-2W	(2.58 ± 0.36) x 106	(1.64 ± 0.44) x 106		(3.79 ± 0.04) x 105	(1.13 ± 0.22) x 106	(1.99 ± 0.26) x 107	(1.64 ± 0.06) x 105		(0.99 ± 0) x 102		(1.18 ± 0.1) x 102	(3.54 ± 0.81) x 103	(5.04 ± 0.36) x 104	(0.83 ± 0.17) x 104	(2.46 ± 0.23) x 102	(1.48 ± 0.06) x 102	(2.81 ± 0.15) x 101	(2.42 ± 1.44) x 102	(1.72 ± 0.4) x 104		(1.17 ± 0) x 101	(1.42 ± 0.13) x 103	(2.57 ± 0) x 104	(1.54 ± 0.13) x 102	(3.18 ± 0.08) x 103		(4.03 ± 0.89) x 104	(3.26 ± 0) x 100	(5.62 ± 0) x 102	(1.04 ± 0.23) x 102	(0.69 ± 0) x 101
	AC05153-1W	(2.65 ± 0.16) x 106	(1.71 ± 0.15) x 106		(3.09 ± 0.63) x 105	(0.98 ± 0.05) x 106	(1.32 ± 0.09) x 107	(1.6 ± 0.05) x 105		(0.99 ± 0) x 102		(1.04 ± 0.13) x 102	(2.47 ± 0.42) x 103	(4.49 ± 0.02) x 104	(0.79 ± 0.07) x 104	(2.44 ± 0.33) x 102	(1.13 ± 0.15) x 102	(2.76 ± 0.39) x 101	(1.41 ± 0) x 102	(1.66 ± 0.13) x 104		(1.17 ± 0) x 101	(1.07 ± 0.47) x 103	(2.57 ± 0) x 104	(2.34 ± 0.03) x 102	(2.91 ± 0.46) x 103		(4.06 ± 0.43) x 104	(3.26 ± 0) x 100	(5.62 ± 0) x 102	(1.1 ± 0.16) x 102	(0.69 ± 0) x 101
	Atlantic	(2.44 ± 0.38) x 106	(1.71 ± 0.46) x 106		(4.9 ± 0.85) x 105	(0.87 ± 0.14) x 106	(1.74 ± 0.2) x 107	(1.96 ± 0.22) x 105		(0.99 ± 0) x 102		(1.16 ± 0.66) x 102	(2.58 ± 0.77) x 103	(4.97 ± 2.22) x 104	(1.3 ± 0.94) x 104	(1.81 ± 0.07) x 102	(1.48 ± 0.7) x 102	(2.98 ± 0.8) x 101	(3.02 ± 0.22) x 102	(1.36 ± 0.52) x 104		(2.24 ± 1.51) x 101	(0.97 ± 0.02) x 103	(2.57 ± 0) x 104	(1.25 ± 0.39) x 102	(3.83 ± 1.3) x 103		(4.38 ± 0.73) x 104	(3.26 ± 0) x 100	(5.62 ± 0) x 102	(1.19 ± 0.12) x 102	(0.69 ± 0) x 101
	Chipeta	(3.87 ± 0.32) x 106	(1.82 ± 0.23) x 106		(8.23 ± 0.55) x 105	(1.43 ± 0.01) x 106	(2.32 ± 0.04) x 107	(2.87 ± 0.07) x 105		(0.99 ± 0) x 102		(1.58 ± 0.26) x 102	(5.41 ± 1.15) x 103	(5.35 ± 2.56) x 104	(0.81 ± 0.17) x 104	(2.48 ± 0.02) x 102	(5.01 ± 1.7) x 102	(2.72 ± 0.24) x 101	(1.41 ± 0) x 102	(1.5 ± 0.1) x 104		(1.17 ± 0) x 101	(2.39 ± 0.24) x 103	(2.57 ± 0) x 104	(1.65 ± 0.07) x 102	(5.36 ± 0.43) x 103		(5.13 ± 3.54) x 104	(3.26 ± 0) x 100	(5.62 ± 0) x 102	(2.44 ± 1.94) x 102	(1.5 ± 1.15) x 101
	CO02024-9W	(3.41 ± 1.01) x 106	(1.87 ± 0.61) x 106		(3.33 ± 0.06) x 105	(1.33 ± 0.11) x 106	(2.25 ± 0.04) x 107	(1.75 ± 0.32) x 105		(0.99 ± 0) x 102		(0.82 ± 0.11) x 102	(5.05 ± 1.33) x 103	(3.93 ± 0.9) x 104	(1.24 ± 0.28) x 104	(2.72 ± 0) x 102	(3.81 ± 3.09) x 102	(2.69 ± 0.03) x 101	(2.2 ± 1.12) x 102	(2.37 ± 0.46) x 104		(1.17 ± 0) x 101	(0.8 ± 0.31) x 103	(2.57 ± 0) x 104	(2.54 ± 0.18) x 102	(2.87 ± 0.64) x 103		(2.66 ± 0.14) x 104	(3.26 ± 0) x 100	(5.62 ± 0) x 102	(1.5 ± 0.44) x 102	(0.69 ± 0) x 101
	CO02033-1W	(2.72 ± 0.13) x 106	(0.85 ± 0.69) x 106		(4.22 ± 0.64) x 105	(1.22 ± 0.27) x 106	(2.07 ± 0.22) x 107	(1.43 ± 0.38) x 105		(0.99 ± 0) x 102		(0.65 ± 0.03) x 102	(2.51 ± 0.49) x 103	(2.95 ± 0.18) x 104	(0.73 ± 0) x 104	(2.13 ± 0.12) x 102	(1.32 ± 0.09) x 102	(2.63 ± 0.16) x 101	(1.41 ± 0) x 102	(1.12 ± 0.02) x 104		(1.17 ± 0) x 101	(1.78 ± 0.6) x 103	(2.57 ± 0) x 104	(1.09 ± 0.04) x 102	(3.35 ± 0.51) x 103		(2.35 ± 0.35) x 104	(3.26 ± 0) x 100	(5.62 ± 0) x 102	(0.95 ± 0.02) x 102	(0.69 ± 0) x 101
	CO02321-4W	(2.07 ± 0) x 106	(0.36 ± 0) x 106		(1.89 ± 0) x 105	(0.85 ± 0) x 106	(1.41 ± 0) x 107	(1.81 ± 0) x 105		(0.99 ± 0) x 102		(0.97 ± 0) x 102	(2.45 ± 0) x 103	(5.3 ± 0) x 104	(0.75 ± 0) x 104	(1.65 ± 0) x 102	(1.24 ± 0) x 102	(2.56 ± 0) x 101	(1.41 ± 0) x 102	(1.04 ± 0) x 104		(1.17 ± 0) x 101	(0.94 ± 0) x 103	(2.57 ± 0) x 104	(1.56 ± 0) x 102	(1.77 ± 0) x 103		(4.53 ± 0) x 104	(3.26 ± 0) x 100	(5.62 ± 0) x 102	(0.87 ± 0) x 102	(0.69 ± 0) x 101
	CO03243-3W	(1.96 ± 0.3) x 106	(1.57 ± 0.16) x 106		(8.47 ± 2.57) x 105	(1.33 ± 0.03) x 106	(2.05 ± 0.12) x 107	(2.76 ± 0.79) x 105		(0.99 ± 0) x 102		(0.71 ± 0.02) x 102	(3.5 ± 0.47) x 103	(6.2 ± 0.46) x 104	(0.95 ± 0) x 104	(2.42 ± 0.2) x 102	(1.91 ± 0.44) x 102	(2.62 ± 0.1) x 101	(3.07 ± 0.16) x 102	(1.52 ± 0.03) x 104		(1.17 ± 0) x 101	(1.11 ± 0.09) x 103	(2.57 ± 0) x 104	(1.95 ± 0.18) x 102	(4.71 ± 1.49) x 103		(5.04 ± 0.06) x 104	(3.26 ± 0) x 100	(5.62 ± 0) x 102	(1.25 ± 0.09) x 102	(1.57 ± 1.24) x 101
	Lenape	(2.04 ± 0.47) x 106	(1.44 ± 0.31) x 106		(5.62 ± 1.06) x 105	(1.13 ± 0.15) x 106	(1.96 ± 0.05) x 107	(2.04 ± 0.03) x 105		(0.99 ± 0) x 102		(1.29 ± 0.16) x 102	(3.2 ± 0.1) x 103	(4.94 ± 0.33) x 104	(0.82 ± 0.06) x 104	(1.82 ± 0.18) x 102	(1.5 ± 0.09) x 102	(2.68 ± 0.15) x 101	(2.18 ± 1.1) x 102	(1.23 ± 0.2) x 104		(1.17 ± 0) x 101	(1.3 ± 0.41) x 103	(2.57 ± 0) x 104	(1.36 ± 0.22) x 102	(3.6 ± 0.27) x 103		(4.87 ± 0.35) x 104	(3.26 ± 0) x 100	(5.62 ± 0) x 102	(1.13 ± 0.16) x 102	(1.34 ± 0.92) x 101
Red		(3.22 ± 0.59) x 106	(1.64 ± 0.38) x 106		(3.91 ± 1.15) x 105	(1.16 ± 0.15) x 106	(2.01 ± 0.29) x 107	(2.19 ± 0.45) x 105		(1.3 ± 1.17) x 102		(1.65 ± 0.84) x 102	(4.05 ± 1.14) x 103	(6.1 ± 2.08) x 104	(0.95 ± 0.15) x 104	(3.1 ± 0.51) x 102	(2.65 ± 1.39) x 102	(2.65 ± 0.14) x 101	(2.42 ± 1.28) x 102	(1.92 ± 0.46) x 104		(1.43 ± 1.23) x 101	(1.33 ± 0.6) x 103	(2.57 ± 0) x 104	(2.65 ± 0.94) x 102	(2.94 ± 1.02) x 103		(5.49 ± 1.9) x 104	(3.26 ± 0) x 100	(5.62 ± 0) x 102	(1.46 ± 1.23) x 102	(1.34 ± 0.97) x 101
	CO00277-2R	(3.98 ± 0.37) x 106	(1.91 ± 0.71) x 106		(4.91 ± 0.45) x 105	(1.3 ± 0.04) x 106	(2.45 ± 0.03) x 107	(1.85 ± 0.13) x 105		(0.99 ± 0) x 102		(2.01 ± 1.41) x 102	(4.18 ± 0.51) x 103	(6.07 ± 3.6) x 104	(0.87 ± 0.35) x 104	(3.28 ± 0.01) x 102	(3.27 ± 1.13) x 102	(2.62 ± 0.03) x 101	(2.72 ± 1.85) x 102	(2.17 ± 0.85) x 104		(1.17 ± 0) x 101	(1.57 ± 0.4) x 103	(2.57 ± 0) x 104	(2.85 ± 1.01) x 102	(3.66 ± 1.32) x 103		(5.42 ± 2.62) x 104	(3.26 ± 0) x 100	(5.62 ± 0) x 102	(0.95 ± 0.16) x 102	(1.86 ± 1.66) x 101
	CO00291-5R	(4.21 ± 0.53) x 106	(1.9 ± 0.42) x 106		(5.25 ± 0.77) x 105	(1.07 ± 0) x 106	(2.38 ± 0.13) x 107	(2.68 ± 0.39) x 105		(0.99 ± 0) x 102		(1.45 ± 0.13) x 102	(4.62 ± 0.62) x 103	(6.12 ± 1) x 104	(0.97 ± 0.07) x 104	(3.04 ± 0.4) x 102	(5.2 ± 1.34) x 102	(2.57 ± 0.03) x 101	(1.41 ± 0) x 102	(2.13 ± 0.11) x 104		(1.17 ± 0) x 101	(1.73 ± 0.51) x 103	(2.57 ± 0) x 104	(1.97 ± 0.13) x 102	(4.21 ± 1.01) x 103		(5.77 ± 0.57) x 104	(3.26 ± 0) x 100	(5.62 ± 0) x 102	(0.83 ± 0.05) x 102	(1.58 ± 1.25) x 101
	CO00405-1RF	(2.8 ± 0.32) x 106	(1.42 ± 0.36) x 106		(5.58 ± 0.45) x 105	(1.04 ± 0.27) x 106	(1.69 ± 0.34) x 107	(2.33 ± 0.71) x 105		(1.69 ± 0.99) x 102		(2.31 ± 0.31) x 102	(3.93 ± 0.09) x 103	(8.42 ± 2.03) x 104	(1.07 ± 0.2) x 104	(2.86 ± 0.03) x 102	(3.72 ± 0) x 102	(2.74 ± 0.22) x 101	(3.56 ± 3.04) x 102	(2.17 ± 0.15) x 104		(4.06 ± 4.08) x 101	(2.34 ± 0.33) x 103	(2.57 ± 0) x 104	(4.21 ± 0.09) x 102	(4.15 ± 0.59) x 103		(8.19 ± 1.83) x 104	(3.26 ± 0) x 100	(5.62 ± 0) x 102	(3.11 ± 2.69) x 102	(2.57 ± 1.25) x 101
	CO05228-4R	(3.45 ± 0.4) x 106	(1.45 ± 0.35) x 106		(4.05 ± 1.55) x 105	(0.93 ± 0.1) x 106	(2.01 ± 0.32) x 107	(2.06 ± 0.41) x 105		(3.68 ± 3.8) x 102		(1.98 ± 0.5) x 102	(6.19 ± 1.74) x 103	(7.56 ± 0.21) x 104	(1.1 ± 0.24) x 104	(3.28 ± 1.07) x 102	(2 ± 0) x 102	(2.69 ± 0.19) x 101	(3.43 ± 0.7) x 102	(2.74 ± 0.31) x 104		(1.17 ± 0) x 101	(1.69 ± 0.27) x 103	(2.57 ± 0) x 104	(3.58 ± 0.61) x 102	(3.47 ± 1.14) x 103		(5.74 ± 0.88) x 104	(3.26 ± 0) x 100	(5.62 ± 0) x 102	(3.48 ± 2.38) x 102	(0.69 ± 0) x 101
	CO98012-5R	(2.71 ± 0.04) x 106	(1.2 ± 0.13) x 106		(3.45 ± 0.83) x 105	(1.16 ± 0.01) x 106	(2 ± 0.13) x 107	(2.21 ± 0.4) x 105		(0.99 ± 0) x 102		(1.19 ± 0.64) x 102	(3.23 ± 1.33) x 103	(5.42 ± 3.57) x 104	(0.82 ± 0.04) x 104	(3.18 ± 0.42) x 102	(1.6 ± 0.89) x 102	(2.61 ± 0.05) x 101	(2.91 ± 2.12) x 102	(1.42 ± 0.12) x 104		(1.17 ± 0) x 101	(0.71 ± 0.4) x 103	(2.57 ± 0) x 104	(1.73 ± 0.13) x 102	(2.01 ± 0.55) x 103		(6.34 ± 4.04) x 104	(3.26 ± 0) x 100	(5.62 ± 0) x 102	(1.5 ± 0.91) x 102	(1.57 ± 1.25) x 101
	CO99076-6R	(3.15 ± 0.26) x 106	(1.59 ± 0.67) x 106		(2.44 ± 0.21) x 105	(1.21 ± 0.21) x 106	(1.83 ± 0.17) x 107	(1.65 ± 0.1) x 105		(0.99 ± 0) x 102		(1.18 ± 0.64) x 102	(3.08 ± 0.91) x 103	(3.92 ± 1.95) x 104	(0.93 ± 0.07) x 104	(2.87 ± 0) x 102	(2.04 ± 1.67) x 102	(2.61 ± 0.1) x 101	(2.15 ± 1.06) x 102	(1.53 ± 0.04) x 104		(1.17 ± 0) x 101	(0.8 ± 0.18) x 103	(2.57 ± 0) x 104	(2.07 ± 0.38) x 102	(1.88 ± 0.03) x 103		(3.61 ± 1.87) x 104	(3.26 ± 0) x 100	(5.62 ± 0) x 102	(0.92 ± 0.43) x 102	(0.69 ± 0) x 101
	CO99256-2R	(3.39 ± 0.4) x 106	(1.83 ± 0.11) x 106		(3.93 ± 0.16) x 105	(1.25 ± 0.22) x 106	(2.07 ± 0.32) x 107	(1.84 ± 0.33) x 105		(0.99 ± 0) x 102		(2.63 ± 2.27) x 102	(3.69 ± 0.96) x 103	(6.01 ± 1.61) x 104	(0.9 ± 0.07) x 104	(3.03 ± 0.6) x 102	(2.7 ± 1.79) x 102	(2.63 ± 0.05) x 101	(2.2 ± 1.12) x 102	(1.89 ± 0.35) x 104		(1.17 ± 0) x 101	(1.28 ± 0.76) x 103	(2.57 ± 0) x 104	(3.1 ± 0.95) x 102	(3.01 ± 0.87) x 103		(4.77 ± 0.79) x 104	(3.26 ± 0) x 100	(5.62 ± 0) x 102	(0.9 ± 0.2) x 102	(0.69 ± 0) x 101
	Colorado Rose	(3.11 ± 0.15) x 106	(1.53 ± 0.04) x 106		(3.44 ± 0.05) x 105	(1.33 ± 0.06) x 106	(2.16 ± 0.07) x 107	(2.43 ± 0.15) x 105		(0.99 ± 0) x 102		(1.28 ± 0.01) x 102	(4.07 ± 0.54) x 103	(6.09 ± 0.52) x 104	(1.04 ± 0.12) x 104	(3.57 ± 0.3) x 102	(1.97 ± 0.07) x 102	(2.8 ± 0.45) x 101	(3.04 ± 0.19) x 102	(1.51 ± 0.12) x 104		(1.17 ± 0) x 101	(1.12 ± 0.05) x 103	(2.57 ± 0) x 104	(2.17 ± 0.12) x 102	(2.61 ± 0.58) x 103		(5.26 ± 0.52) x 104	(3.26 ± 0) x 100	(5.62 ± 0) x 102	(1.17 ± 0.1) x 102	(1.92 ± 1.74) x 101
	NDC081655-1R	(2.31 ± 0.36) x 106	(2.05 ± 0.09) x 106		(2.82 ± 0.14) x 105	(1.19 ± 0.14) x 106	(1.78 ± 0.1) x 107	(2 ± 0.21) x 105		(0.99 ± 0) x 102		(0.68 ± 0.07) x 102	(3.24 ± 0.52) x 103	(3.52 ± 0.24) x 104	(1.02 ± 0.09) x 104	(3.76 ± 0.32) x 102	(0.97 ± 0.15) x 102	(2.62 ± 0.01) x 101	(1.41 ± 0) x 102	(2.02 ± 0.24) x 104		(1.17 ± 0) x 101	(0.71 ± 0.07) x 103	(2.57 ± 0) x 104	(2.77 ± 0.1) x 102	(2.13 ± 0.34) x 103		(3.42 ± 0.6) x 104	(3.26 ± 0) x 100	(5.62 ± 0) x 102	(0.79 ± 0.03) x 102	(1.07 ± 0.54) x 101
	Rio Colorado	(3.2 ± 0.47) x 106	(1.82 ± 0.25) x 106		(2.56 ± 0.38) x 105	(1.16 ± 0.13) x 106	(1.99 ± 0.22) x 107	(2.05 ± 0) x 105		(0.99 ± 0) x 102		(1.75 ± 0.2) x 102	(3.26 ± 0.29) x 103	(5.49 ± 0.24) x 104	(0.93 ± 0.04) x 104	(3.03 ± 0.05) x 102	(3.45 ± 0.69) x 102	(2.72 ± 0.1) x 101	(1.41 ± 0) x 102	(1.94 ± 0.09) x 104		(1.17 ± 0) x 101	(0.82 ± 0.14) x 103	(2.57 ± 0) x 104	(3.47 ± 0.28) x 102	(1.89 ± 0.14) x 103		(4.5 ± 0.38) x 104	(3.26 ± 0) x 100	(5.62 ± 0) x 102	(1.2 ± 0.61) x 102	(0.69 ± 0) x 101
	Sangre-S10	(3.12 ± 0.58) x 106	(1.33 ± 0.04) x 106		(4.54 ± 0) x 105	(1.08 ± 0.07) x 106	(1.81 ± 0.33) x 107	(3 ± 0.06) x 105		(0.99 ± 0) x 102		(1.7 ± 0.22) x 102	(5.08 ± 1.09) x 103	(8.54 ± 1.3) x 104	(0.81 ± 0.12) x 104	(2.21 ± 0.3) x 102	(2.39 ± 0.45) x 102	(2.56 ± 0.01) x 101	(2.41 ± 1.42) x 102	(1.56 ± 0.43) x 104		(1.17 ± 0) x 101	(1.85 ± 0.31) x 103	(2.57 ± 0) x 104	(1.28 ± 0.29) x 102	(3.36 ± 0.1) x 103		(7.38 ± 0.86) x 104	(3.26 ± 0) x 100	(5.62 ± 0) x 102	(1.21 ± 0.17) x 102	(1.45 ± 1.07) x 101
Russet		(2.65 ± 0.43) x 106	(1.31 ± 0.31) x 106		(6.62 ± 2.15) x 105	(1.14 ± 0.16) x 106	(1.83 ± 0.27) x 107	(2.84 ± 0.76) x 105		(0.99 ± 0) x 102		(1.41 ± 0.47) x 102	(3.49 ± 0.57) x 103	(7.59 ± 2.91) x 104	(0.86 ± 0.14) x 104	(2 ± 0.44) x 102	(2.34 ± 0.71) x 102	(2.78 ± 0.41) x 101	(4.44 ± 2.11) x 102	(1.31 ± 0.21) x 104		(1.37 ± 0.59) x 101	(2.34 ± 0.67) x 103	(2.57 ± 0) x 104	(1.39 ± 0.43) x 102	(5.53 ± 1.34) x 103		(7.85 ± 3.14) x 104	(3.26 ± 0) x 100	(5.62 ± 0) x 102	(1.93 ± 1.67) x 102	(1.85 ± 1.57) x 101
	AC00395-2RU	(2.64 ± 0.01) x 106	(1.79 ± 0.12) x 106		(10.16 ± 1.66) x 105	(1.28 ± 0.12) x 106	(2.21 ± 0.05) x 107	(4.25 ± 0.96) x 105		(0.99 ± 0) x 102		(1.67 ± 0.05) x 102	(4.03 ± 0.28) x 103	(10.94 ± 1.74) x 104	(0.8 ± 0.12) x 104	(1.86 ± 0.26) x 102	(3.15 ± 0.4) x 102	(2.7 ± 0.19) x 101	(6.91 ± 1.12) x 102	(1.29 ± 0.02) x 104		(1.17 ± 0) x 101	(2.39 ± 0.19) x 103	(2.57 ± 0) x 104	(1.03 ± 0.23) x 102	(7.07 ± 0.64) x 103		(11.4 ± 3.25) x 104	(3.26 ± 0) x 100	(5.62 ± 0) x 102	(5.11 ± 5.37) x 102	(3.32 ± 2.02) x 101
	AC96052-1RU	(2.66 ± 0.55) x 106	(1.05 ± 0.06) x 106		(5.8 ± 0.24) x 105	(1.1 ± 0.22) x 106	(1.78 ± 0.31) x 107	(2.77 ± 0.12) x 105		(0.99 ± 0) x 102		(2.28 ± 0.51) x 102	(3.93 ± 0.02) x 103	(7.24 ± 3.39) x 104	(0.9 ± 0.13) x 104	(2.17 ± 0.01) x 102	(3.22 ± 1.13) x 102	(3.58 ± 1.45) x 101	(5.17 ± 5.32) x 102	(1.38 ± 0.03) x 104		(1.92 ± 1.06) x 101	(3.1 ± 0.58) x 103	(2.57 ± 0) x 104	(1.85 ± 0.21) x 102	(6.41 ± 1.23) x 103		(6.2 ± 2.41) x 104	(3.26 ± 0) x 100	(5.62 ± 0) x 102	(1.57 ± 0.19) x 102	(1.1 ± 0.58) x 101
	Canela Russet	(2.68 ± 0.26) x 106	(0.96 ± 0.29) x 106		(4.47 ± 0.27) x 105	(0.9 ± 0.02) x 106	(1.44 ± 0.06) x 107	(2.26 ± 0.21) x 105		(0.99 ± 0) x 102		(1.01 ± 0.03) x 102	(2.68 ± 0.21) x 103	(5.03 ± 0.44) x 104	(0.74 ± 0.01) x 104	(1.65 ± 0.12) x 102	(2.38 ± 0.61) x 102	(2.67 ± 0.02) x 101	(3.67 ± 0.45) x 102	(1.35 ± 0.15) x 104		(1.17 ± 0) x 101	(1.98 ± 0.36) x 103	(2.57 ± 0) x 104	(1.34 ± 0.16) x 102	(4.45 ± 0.63) x 103		(8.35 ± 5.88) x 104	(3.26 ± 0) x 100	(5.62 ± 0) x 102	(1.06 ± 0.18) x 102	(0.69 ± 0) x 101
	CO03276-5RU	(2.24 ± 0.02) x 106	(1.17 ± 0.19) x 106		(5.03 ± 1.92) x 105	(1.1 ± 0.05) x 106	(1.64 ± 0.09) x 107	(1.88 ± 0.16) x 105		(0.99 ± 0) x 102		(1.42 ± 0.29) x 102	(3.24 ± 0.34) x 103	(8.13 ± 5.2) x 104	(0.87 ± 0.34) x 104	(2.34 ± 0.27) x 102	(1.95 ± 0.4) x 102	(2.81 ± 0.22) x 101	(4.43 ± 4.28) x 102	(1.24 ± 0.14) x 104		(1.83 ± 0.92) x 101	(2.47 ± 0.15) x 103	(2.57 ± 0) x 104	(1.5 ± 0.86) x 102	(5.15 ± 0.73) x 103		(9.64 ± 5.51) x 104	(3.26 ± 0) x 100	(5.62 ± 0) x 102	(1.73 ± 1.14) x 102	(1.69 ± 1.41) x 101
	CO05068-1RU	(2.43 ± 0.19) x 106	(1.32 ± 0.36) x 106		(6.12 ± 2.63) x 105	(1.16 ± 0.07) x 106	(1.71 ± 0.01) x 107	(2.4 ± 0.36) x 105		(0.99 ± 0) x 102		(1.34 ± 0.1) x 102	(3.29 ± 1) x 103	(6.67 ± 2.67) x 104	(0.77 ± 0.11) x 104	(2.24 ± 0.02) x 102	(1.99 ± 0.2) x 102	(2.67 ± 0.05) x 101	(3.47 ± 2.92) x 102	(1.36 ± 0.17) x 104		(1.17 ± 0) x 101	(1.58 ± 0.42) x 103	(2.57 ± 0) x 104	(1.65 ± 0.52) x 102	(4.39 ± 0.45) x 103		(6.99 ± 4.12) x 104	(3.26 ± 0) x 100	(5.62 ± 0) x 102	(2.92 ± 2.6) x 102	(0.69 ± 0) x 101
	CO05110-6RU	(2.34 ± 0.68) x 106	(1.33 ± 0.58) x 106		(6.32 ± 2.53) x 105	(1 ± 0.26) x 106	(1.56 ± 0.19) x 107	(2.83 ± 1.02) x 105		(0.99 ± 0) x 102		(1.27 ± 0.04) x 102	(3.86 ± 0.49) x 103	(5.94 ± 0.65) x 104	(0.79 ± 0.04) x 104	(1.58 ± 0.08) x 102	(2.34 ± 0.71) x 102	(2.58 ± 0.02) x 101	(4.2 ± 0.48) x 102	(1.54 ± 0.31) x 104		(1.17 ± 0) x 101	(1.76 ± 0.38) x 103	(2.57 ± 0) x 104	(1.18 ± 0.01) x 102	(4.94 ± 0.38) x 103		(7.06 ± 0.29) x 104	(3.26 ± 0) x 100	(5.62 ± 0) x 102	(1.19 ± 0.32) x 102	(0.69 ± 0) x 101
	CO05175-1RU	(3.21 ± 1.04) x 106	(1.5 ± 0.41) x 106		(8.42 ± 1.68) x 105	(1.13 ± 0.15) x 106	(1.92 ± 0.26) x 107	(3.71 ± 0.38) x 105		(0.99 ± 0) x 102		(1.15 ± 0.08) x 102	(3.82 ± 0.16) x 103	(5.77 ± 1.68) x 104	(0.9 ± 0.11) x 104	(1.7 ± 0.04) x 102	(2.08 ± 0.04) x 102	(2.75 ± 0) x 101	(4.01 ± 0.9) x 102	(1.54 ± 0.31) x 104		(1.17 ± 0) x 101	(2.79 ± 0.42) x 103	(2.57 ± 0) x 104	(1.13 ± 0.1) x 102	(7.68 ± 0.55) x 103		(6.2 ± 2.58) x 104	(3.26 ± 0) x 100	(5.62 ± 0) x 102	(1.08 ± 0.41) x 102	(0.69 ± 0) x 101
	Crestone Russet	(2.94 ± 0.39) x 106	(1.16 ± 0.18) x 106		(7.45 ± 1.09) x 105	(1.13 ± 0.09) x 106	(1.97 ± 0.27) x 107	(2.53 ± 0.53) x 105		(0.99 ± 0) x 102		(1.97 ± 0.53) x 102	(3.96 ± 0.48) x 103	(10.74 ± 2.74) x 104	(0.96 ± 0.07) x 104	(1.86 ± 0.5) x 102	(3.02 ± 0.67) x 102	(2.63 ± 0.31) x 101	(5.85 ± 2.16) x 102	(1.37 ± 0.43) x 104		(2.41 ± 1.75) x 101	(3.15 ± 0.03) x 103	(2.57 ± 0) x 104	(1.58 ± 0.83) x 102	(6.24 ± 0.77) x 103		(11.5 ± 3.88) x 104	(3.26 ± 0) x 100	(5.62 ± 0) x 102	(2.29 ± 1.73) x 102	(3.69 ± 2.97) x 101
	Fortress Russet	(2.73 ± 0.12) x 106	(1.46 ± 0.38) x 106		(4.76 ± 1.4) x 105	(1.41 ± 0.24) x 106	(2.01 ± 0.14) x 107	(1.86 ± 0.37) x 105		(0.99 ± 0) x 102		(0.89 ± 0.11) x 102	(3.59 ± 0.41) x 103	(5.22 ± 0.73) x 104	(0.82 ± 0.1) x 104	(1.78 ± 0.46) x 102	(1.46 ± 0.15) x 102	(3.02 ± 0.6) x 101	(2.2 ± 1.13) x 102	(1.02 ± 0.14) x 104		(1.17 ± 0) x 101	(1.82 ± 0.63) x 103	(2.57 ± 0) x 104	(0.82 ± 0.06) x 102	(3.71 ± 0.82) x 103		(5.92 ± 0.01) x 104	(3.26 ± 0) x 100	(5.62 ± 0) x 102	(1.25 ± 0.38) x 102	(1.6 ± 1.29) x 101
	Mercury Russet	(2.33 ± 0) x 106	(1.42 ± 0.22) x 106		(6.66 ± 0.84) x 105	(1.24 ± 0.08) x 106	(1.79 ± 0.04) x 107	(3.53 ± 0.18) x 105		(0.99 ± 0) x 102		(1.61 ± 0.41) x 102	(3.59 ± 0.65) x 103	(3.12 ± 0.05) x 104	(0.65 ± 0) x 104	(2.99 ± 0.06) x 102	(1.66 ± 0.3) x 102	(2.61 ± 0.05) x 101	(2.18 ± 1.1) x 102	(1.12 ± 0.08) x 104		(1.17 ± 0) x 101	(1.58 ± 0.06) x 103	(2.57 ± 0) x 104	(1.74 ± 0.15) x 102	(5.86 ± 0.87) x 103		(3.11 ± 0.94) x 104	(3.26 ± 0) x 100	(5.62 ± 0) x 102	(1.09 ± 0.52) x 102	(0.69 ± 0) x 101
	Mesa Russet	(2.32 ± 0) x 106	(1.58 ± 0) x 106		(7.45 ± 0) x 105	(1.18 ± 0) x 106	(1.79 ± 0) x 107	(3.07 ± 0) x 105		(0.99 ± 0) x 102		(1.62 ± 0) x 102	(2.3 ± 0) x 103	(9.09 ± 0) x 104	(1.01 ± 0) x 104	(1.75 ± 0) x 102	(2.43 ± 0) x 102	(2.62 ± 0) x 101	(5.02 ± 0) x 102	(1.3 ± 0) x 104		(1.17 ± 0) x 101	(2.7 ± 0) x 103	(2.57 ± 0) x 104	(1.52 ± 0) x 102	(5.45 ± 0) x 103		(8.01 ± 0) x 104	(3.26 ± 0) x 100	(5.62 ± 0) x 102	(1.06 ± 0) x 102	(4.96 ± 0) x 101
	Rio Grande Russet	(2.46 ± 0.11) x 106	(0.96 ± 0.09) x 106		(3.99 ± 0.15) x 105	(1.02 ± 0.08) x 106	(1.57 ± 0.24) x 107	(2.66 ± 0.05) x 105		(0.99 ± 0) x 102		(0.79 ± 0.12) x 102	(2.97 ± 0.34) x 103	(8.61 ± 0.12) x 104	(0.88 ± 0.01) x 104	(1.58 ± 0.21) x 102	(1.62 ± 0.53) x 102	(2.62 ± 0.06) x 101	(4.02 ± 0.22) x 102	(1.1 ± 0.05) x 104		(1.17 ± 0) x 101	(1.67 ± 0.12) x 103	(2.57 ± 0) x 104	(1 ± 0.01) x 102	(3.61 ± 0.15) x 103		(7.71 ± 1.7) x 104	(3.26 ± 0) x 100	(5.62 ± 0) x 102	(2.24 ± 1.06) x 102	(1.81 ± 1.58) x 101
	Russet Burbank	(2.74 ± 0.38) x 106	(1.36 ± 0.13) x 106		(7.27 ± 2.44) x 105	(1.15 ± 0.11) x 106	(2.14 ± 0.16) x 107	(2.95 ± 0.71) x 105		(0.99 ± 0) x 102		(1.06 ± 0.32) x 102	(3.34 ± 0.44) x 103	(9.61 ± 0.17) x 104	(1.02 ± 0.06) x 104	(2.42 ± 0.57) x 102	(2.33 ± 0.6) x 102	(2.77 ± 0) x 101	(5.82 ± 0.9) x 102	(1.33 ± 0.16) x 104		(1.17 ± 0) x 101	(2.48 ± 0.02) x 103	(2.57 ± 0) x 104	(1.39 ± 0.14) x 102	(5.63 ± 0.55) x 103		(9.17 ± 1.7) x 104	(3.26 ± 0) x 100	(5.62 ± 0) x 102	(1.95 ± 0.73) x 102	(2.28 ± 0.24) x 101
	Russet Norkotah-S3	(3.17 ± 0.45) x 106	(1.37 ± 0.05) x 106		(9.24 ± 1.51) x 105	(1.15 ± 0.19) x 106	(2 ± 0.42) x 107	(3.18 ± 0.14) x 105		(0.99 ± 0) x 102		(1.74 ± 0.11) x 102	(3.61 ± 0.57) x 103	(10.87 ± 2.32) x 104	(0.98 ± 0.12) x 104	(1.97 ± 0.25) x 102	(3.15 ± 0.37) x 102	(2.81 ± 0.01) x 101	(5.55 ± 1.43) x 102	(1.43 ± 0.07) x 104		(1.17 ± 0) x 101	(3.48 ± 0.09) x 103	(2.57 ± 0) x 104	(1.74 ± 0.47) x 102	(6.87 ± 0.48) x 103		(8.75 ± 0.51) x 104	(3.26 ± 0) x 100	(5.62 ± 0) x 102	(2.01 ± 0.39) x 102	(3.59 ± 1.67) x 101
Specialty		(2.67 ± 0.38) x 106	(1.49 ± 0.24) x 106		(4.14 ± 1.38) x 105	(1.11 ± 0.17) x 106	(1.88 ± 0.19) x 107	(2.02 ± 0.41) x 105		(1.05 ± 0.28) x 102		(1.29 ± 0.52) x 102	(3.96 ± 1.09) x 103	(5.38 ± 2.17) x 104	(0.85 ± 0.23) x 104	(3.1 ± 0.65) x 102	(2.08 ± 1.21) x 102	(2.75 ± 0.27) x 101	(2.23 ± 1.32) x 102	(1.65 ± 0.34) x 104		(1.17 ± 0) x 101	(1.13 ± 0.48) x 103	(2.57 ± 0) x 104	(1.72 ± 0.62) x 102	(2.7 ± 0.98) x 103		(5.05 ± 2.33) x 104	(3.26 ± 0) x 100	(5.62 ± 0) x 102	(1.19 ± 0.48) x 102	(1.14 ± 0.66) x 101
	AC03534-2R/Y	(2.46 ± 0.16) x 106	(1.45 ± 0.08) x 106		(6.01 ± 2.14) x 105	(0.87 ± 0.17) x 106	(1.87 ± 0.11) x 107	(2.82 ± 0.3) x 105		(0.99 ± 0) x 102		(0.8 ± 0.19) x 102	(2.3 ± 0.28) x 103	(6.23 ± 2.72) x 104	(0.86 ± 0.09) x 104	(3.46 ± 0.15) x 102	(1.47 ± 0.39) x 102	(2.74 ± 0.11) x 101	(3 ± 0.03) x 102	(1.4 ± 0.03) x 104		(1.17 ± 0) x 101	(1.31 ± 0) x 103	(2.57 ± 0) x 104	(1.37 ± 0.32) x 102	(3.61 ± 0.2) x 103		(5.46 ± 2.88) x 104	(3.26 ± 0) x 100	(5.62 ± 0) x 102	(1.25 ± 0.48) x 102	(1.26 ± 0.81) x 101
	AC05175-3P/Y	(2.75 ± 0) x 106	(1.29 ± 0.35) x 106		(3.25 ± 0.91) x 105	(1.17 ± 0.17) x 106	(1.9 ± 0.07) x 107	(1.73 ± 0.26) x 105		(0.99 ± 0) x 102		(1.04 ± 0.11) x 102	(4.11 ± 1.03) x 103	(5.5 ± 3.19) x 104	(1.12 ± 0.37) x 104	(3.39 ± 0.7) x 102	(1.9 ± 0.86) x 102	(2.69 ± 0.32) x 101	(3.07 ± 2.35) x 102	(1.99 ± 0.3) x 104		(1.17 ± 0) x 101	(0.98 ± 0.54) x 103	(2.57 ± 0) x 104	(2.82 ± 0.09) x 102	(2.2 ± 1.01) x 103		(5.4 ± 3.79) x 104	(3.26 ± 0) x 100	(5.62 ± 0) x 102	(1.89 ± 1.68) x 102	(0.69 ± 0) x 101
	CO04063-4R/R	(3.4 ± 0) x 106	(1.93 ± 0) x 106		(6.27 ± 0) x 105	(1.22 ± 0) x 106	(2.18 ± 0) x 107	(2.38 ± 0) x 105		(0.99 ± 0) x 102		(2.49 ± 0) x 102	(4.5 ± 0) x 103	(9.02 ± 0) x 104	(1.38 ± 0) x 104	(2.93 ± 0) x 102	(3.12 ± 0) x 102	(2.54 ± 0) x 101	(4.14 ± 0) x 102	(2.41 ± 0) x 104		(1.17 ± 0) x 101	(2.15 ± 0) x 103	(2.57 ± 0) x 104	(2.14 ± 0) x 102	(4.72 ± 0) x 103		(7.5 ± 0) x 104	(3.26 ± 0) x 100	(5.62 ± 0) x 102	(1.21 ± 0) x 102	(1.45 ± 0) x 101
	CO04067-8R/Y	(2.86 ± 0.54) x 106	(1.59 ± 0.04) x 106		(3.41 ± 0.11) x 105	(1.25 ± 0.05) x 106	(1.8 ± 0.19) x 107	(2.05 ± 0.06) x 105		(0.99 ± 0) x 102		(0.95 ± 0.1) x 102	(3.53 ± 0.45) x 103	(3.87 ± 0.35) x 104	(0.81 ± 0.13) x 104	(3.64 ± 0.39) x 102	(1.29 ± 0.45) x 102	(2.6 ± 0.09) x 101	(1.41 ± 0) x 102	(1.73 ± 0.15) x 104		(1.17 ± 0) x 101	(0.75 ± 0.14) x 103	(2.57 ± 0) x 104	(1.96 ± 0.11) x 102	(2.08 ± 0.01) x 103		(3.46 ± 0.29) x 104	(3.26 ± 0) x 100	(5.62 ± 0) x 102	(1.15 ± 0.23) x 102	(0.69 ± 0) x 101
	CO05028-11P/RWP	(2.39 ± 0.13) x 106	(1.47 ± 0.07) x 106		(3.72 ± 0.06) x 105	(1.14 ± 0.11) x 106	(1.71 ± 0.07) x 107	(1.9 ± 0.19) x 105		(0.99 ± 0) x 102		(1.5 ± 0.09) x 102	(3.88 ± 0.33) x 103	(8.8 ± 3.5) x 104	(1.02 ± 0.32) x 104	(4.22 ± 0.46) x 102	(1.9 ± 0.61) x 102	(2.9 ± 0.55) x 101	(3.58 ± 3.08) x 102	(2.12 ± 0.21) x 104		(1.17 ± 0) x 101	(1.27 ± 0.65) x 103	(2.57 ± 0) x 104	(1.28 ± 0.18) x 102	(2.61 ± 0.8) x 103		(9.19 ± 4.98) x 104	(3.26 ± 0) x 100	(5.62 ± 0) x 102	(1.37 ± 0.46) x 102	(2.24 ± 0.46) x 101
	CO05028-4P/WPY	(2.35 ± 0.32) x 106	(1.41 ± 0.28) x 106		(4.66 ± 0.74) x 105	(1.08 ± 0.08) x 106	(2.1 ± 0.08) x 107	(2.15 ± 0.78) x 105		(0.99 ± 0) x 102		(1 ± 0.09) x 102	(4.93 ± 1.24) x 103	(4.38 ± 0.82) x 104	(0.71 ± 0.02) x 104	(3.24 ± 0.22) x 102	(1.75 ± 0.07) x 102	(2.57 ± 0.13) x 101	(1.41 ± 0) x 102	(1.53 ± 0.52) x 104		(1.17 ± 0) x 101	(1.07 ± 0.49) x 103	(2.57 ± 0) x 104	(0.98 ± 0.26) x 102	(2.85 ± 0.53) x 103		(3.91 ± 0.03) x 104	(3.26 ± 0) x 100	(5.62 ± 0) x 102	(1.05 ± 0.25) x 102	(1.17 ± 0.67) x 101
	CO05037-2R/Y	(2.34 ± 0.63) x 106	(1.44 ± 0.22) x 106		(2.48 ± 0.46) x 105	(0.97 ± 0) x 106	(1.84 ± 0.09) x 107	(1.69 ± 0.15) x 105		(1.72 ± 1.03) x 102		(1.01 ± 0.22) x 102	(4.54 ± 1.9) x 103	(4.64 ± 0.96) x 104	(0.74 ± 0.09) x 104	(2.93 ± 0.01) x 102	(1.4 ± 0) x 102	(2.9 ± 0.41) x 101	(2.31 ± 1.27) x 102	(1.72 ± 0.02) x 104		(1.17 ± 0) x 101	(0.67 ± 0.01) x 103	(2.57 ± 0) x 104	(1.49 ± 0.09) x 102	(1.66 ± 0.03) x 103		(4.29 ± 1.47) x 104	(3.26 ± 0) x 100	(5.62 ± 0) x 102	(1.09 ± 0.15) x 102	(1.04 ± 0.49) x 101
	CO05079-4P/PW	(3.28 ± 0.2) x 106	(1.75 ± 0.19) x 106		(5.04 ± 1.26) x 105	(0.99 ± 0.09) x 106	(1.56 ± 0.24) x 107	(2 ± 0.13) x 105		(0.99 ± 0) x 102		(1.7 ± 0.31) x 102	(5.64 ± 0.86) x 103	(4.84 ± 0.94) x 104	(0.73 ± 0) x 104	(3.42 ± 0.31) x 102	(2.66 ± 0.21) x 102	(3.16 ± 0.49) x 101	(1.41 ± 0) x 102	(1.85 ± 0.3) x 104		(1.17 ± 0) x 101	(1.4 ± 0) x 103	(2.57 ± 0) x 104	(2.16 ± 0.97) x 102	(3.24 ± 0.33) x 103		(3.58 ± 0.4) x 104	(3.26 ± 0) x 100	(5.62 ± 0) x 102	(1.12 ± 0.31) x 102	(0.69 ± 0) x 101
	CO97226-2R/R	(3.01 ± 0.02) x 106	(1.35 ± 0.1) x 106		(5.72 ± 0.43) x 105	(1.01 ± 0.09) x 106	(2.16 ± 0.15) x 107	(2.55 ± 0.11) x 105		(0.99 ± 0) x 102		(2.35 ± 0.11) x 102	(4.74 ± 0.83) x 103	(8.04 ± 2.48) x 104	(1.1 ± 0.19) x 104	(2.3 ± 0.35) x 102	(5.38 ± 1.69) x 102	(2.72 ± 0.32) x 101	(3.98 ± 1.27) x 102	(1.75 ± 0.29) x 104		(1.17 ± 0) x 101	(1.52 ± 0.67) x 103	(2.57 ± 0) x 104	(2.14 ± 0.24) x 102	(3.68 ± 0.79) x 103		(7.19 ± 3.38) x 104	(3.26 ± 0) x 100	(5.62 ± 0) x 102	(1.52 ± 0.52) x 102	(2.45 ± 0.64) x 101
	CO97227-2P/PW	(2.68 ± 0.14) x 106	(1.56 ± 0.1) x 106		(5.41 ± 0.5) x 105	(1.05 ± 0.02) x 106	(1.94 ± 0.21) x 107	(2.35 ± 0.02) x 105		(0.99 ± 0) x 102		(1.34 ± 0.01) x 102	(4.29 ± 0.06) x 103	(3.35 ± 0.05) x 104	(0.58 ± 0.02) x 104	(2.92 ± 0.24) x 102	(2.14 ± 0.25) x 102	(2.71 ± 0.17) x 101	(1.41 ± 0) x 102	(1.19 ± 0.03) x 104		(1.17 ± 0) x 101	(1.52 ± 0.65) x 103	(2.57 ± 0) x 104	(0.99 ± 0.19) x 102	(4.05 ± 1.44) x 103		(4.16 ± 0.13) x 104	(3.26 ± 0) x 100	(5.62 ± 0) x 102	(0.8 ± 0.08) x 102	(0.69 ± 0) x 101
	Harvest Moon	(2.37 ± 0.15) x 106	(1.58 ± 0.32) x 106		(3.01 ± 0.99) x 105	(1.18 ± 0.21) x 106	(1.99 ± 0.09) x 107	(1.71 ± 0.01) x 105		(0.99 ± 0) x 102		(0.83 ± 0.16) x 102	(4.06 ± 0.61) x 103	(3.66 ± 1.19) x 104	(0.78 ± 0.1) x 104	(2.99 ± 0.47) x 102	(0.84 ± 0) x 102	(2.69 ± 0.18) x 101	(2.2 ± 1.12) x 102	(1.33 ± 0.1) x 104		(1.17 ± 0) x 101	(0.8 ± 0.24) x 103	(2.57 ± 0) x 104	(1.04 ± 0.16) x 102	(2.06 ± 0.12) x 103		(3.79 ± 1.89) x 104	(3.26 ± 0) x 100	(5.62 ± 0) x 102	(1.21 ± 0.02) x 102	(0.69 ± 0) x 101
	Mountain Rose	(2.42 ± 0.41) x 106	(1.53 ± 0.48) x 106		(4.18 ± 0.71) x 105	(1.4 ± 0.21) x 106	(1.82 ± 0.05) x 107	(1.8 ± 0.29) x 105		(0.99 ± 0) x 102		(1.26 ± 0.12) x 102	(3.73 ± 0.9) x 103	(4.87 ± 1.53) x 104	(0.9 ± 0.16) x 104	(2.28 ± 0.57) x 102	(1.16 ± 0.28) x 102	(2.78 ± 0.49) x 101	(1.41 ± 0) x 102	(1.57 ± 0.25) x 104		(1.17 ± 0) x 101	(0.97 ± 0.06) x 103	(2.57 ± 0) x 104	(1.39 ± 0.11) x 102	(2.54 ± 0.57) x 103		(4.73 ± 1.2) x 104	(3.26 ± 0) x 100	(5.62 ± 0) x 102	(1.23 ± 0.29) x 102	(1.24 ± 0.78) x 101
	Purple Majesty	(2.68 ± 0.09) x 106	(1.18 ± 0.06) x 106		(2.6 ± 0.71) x 105	(1 ± 0.05) x 106	(1.72 ± 0.18) x 107	(1.62 ± 0.28) x 105		(0.99 ± 0) x 102		(1.59 ± 0.5) x 102	(2.75 ± 0.11) x 103	(4.62 ± 1.88) x 104	(0.71 ± 0.07) x 104	(2.04 ± 0.2) x 102	(1.95 ± 0.89) x 102	(2.6 ± 0.15) x 101	(1.41 ± 0) x 102	(1.43 ± 0.1) x 104		(1.17 ± 0) x 101	(0.55 ± 0.07) x 103	(2.57 ± 0) x 104	(2.43 ± 0.19) x 102	(1.55 ± 0.15) x 103		(4.49 ± 2.35) x 104	(3.26 ± 0) x 100	(5.62 ± 0) x 102	(0.85 ± 0.17) x 102	(0.69 ± 0) x 101
	Red Luna	(2.84 ± 0.09) x 106	(1.56 ± 0.26) x 106		(3.3 ± 0) x 105	(1.28 ± 0.11) x 106	(1.94 ± 0.01) x 107	(1.74 ± 0) x 105		(0.99 ± 0) x 102		(0.75 ± 0.03) x 102	(2.76 ± 0.2) x 103	(5.26 ± 0.31) x 104	(0.67 ± 0.04) x 104	(3.51 ± 0.17) x 102	(1.69 ± 0.03) x 102	(2.83 ± 0.1) x 101	(1.41 ± 0) x 102	(1.43 ± 0.11) x 104		(1.17 ± 0) x 101	(1.39 ± 0.62) x 103	(2.57 ± 0) x 104	(2.09 ± 0.02) x 102	(2 ± 0.26) x 103		(4.78 ± 0.85) x 104	(3.26 ± 0) x 100	(5.62 ± 0) x 102	(0.89 ± 0.2) x 102	(1.12 ± 0.61) x 101
Yellow		(2.8 ± 0.43) x 106	(1.4 ± 0.29) x 106		(4.42 ± 2.62) x 105	(1.17 ± 0.21) x 106	(1.8 ± 0.34) x 107	(2.14 ± 0.79) x 105		(1.25 ± 1.08) x 102		(1.06 ± 0.36) x 102	(3.6 ± 0.7) x 103	(4.5 ± 2) x 104	(0.83 ± 0.2) x 104	(2.38 ± 0.82) x 102	(1.81 ± 0.8) x 102	(2.82 ± 0.43) x 101	(1.86 ± 0.88) x 102	(1.49 ± 0.48) x 104		(1.24 ± 0.3) x 101	(1.33 ± 0.71) x 103	(2.57 ± 0) x 104	(1.54 ± 0.58) x 102	(3.31 ± 1.78) x 103		(4.31 ± 2.03) x 104	(3.26 ± 0) x 100	(5.62 ± 0) x 102	(2.32 ± 2.99) x 102	(0.9 ± 0.5) x 101
	ATC00293 -1W/Y	(3.06 ± 0.54) x 106	(1.66 ± 0.33) x 106		(3.41 ± 0.07) x 105	(1.28 ± 0.24) x 106	(2.11 ± 0.4) x 107	(2.34 ± 0.24) x 105		(0.99 ± 0) x 102		(0.84 ± 0.27) x 102	(3.14 ± 0.39) x 103	(3.49 ± 0.84) x 104	(0.79 ± 0.28) x 104	(1.91 ± 0.03) x 102	(1.29 ± 0.47) x 102	(2.65 ± 0.14) x 101	(1.41 ± 0) x 102	(1.15 ± 0.13) x 104		(1.17 ± 0) x 101	(0.61 ± 0.14) x 103	(2.57 ± 0) x 104	(0.92 ± 0.03) x 102	(2.19 ± 0.01) x 103		(3.61 ± 0.16) x 104	(3.26 ± 0) x 100	(5.62 ± 0) x 102	(1.55 ± 1.21) x 102	(0.69 ± 0) x 101
	CO00412-5W/Y	(2.87 ± 0.68) x 106	(1.04 ± 0.23) x 106		(2.83 ± 0.43) x 105	(1.14 ± 0.23) x 106	(2 ± 0.28) x 107	(1.41 ± 0.23) x 105		(0.99 ± 0) x 102		(1.51 ± 0.27) x 102	(3.9 ± 0.07) x 103	(4.74 ± 0.04) x 104	(0.83 ± 0.17) x 104	(2.24 ± 0.42) x 102	(2.92 ± 0.14) x 102	(2.69 ± 0.33) x 101	(2.24 ± 1.18) x 102	(1.26 ± 0.17) x 104		(1.17 ± 0) x 101	(1.38 ± 0.62) x 103	(2.57 ± 0) x 104	(1.91 ± 0.13) x 102	(2.87 ± 0.81) x 103		(3.94 ± 0.56) x 104	(3.26 ± 0) x 100	(5.62 ± 0) x 102	(1.13 ± 0.29) x 102	(0.69 ± 0) x 101
	CO04099-3W/Y	(2.78 ± 0.92) x 106	(1.76 ± 0.51) x 106		(2.97 ± 1.59) x 105	(1.14 ± 0.24) x 106	(1.59 ± 0.37) x 107	(1.63 ± 0.38) x 105		(0.99 ± 0) x 102		(0.76 ± 0.33) x 102	(4.06 ± 1.69) x 103	(7.03 ± 4.72) x 104	(0.95 ± 0.33) x 104	(2.31 ± 0.2) x 102	(1.37 ± 0.69) x 102	(2.83 ± 0.19) x 101	(2.44 ± 1.46) x 102	(1.62 ± 0.41) x 104		(1.81 ± 0.91) x 101	(1.24 ± 0.65) x 103	(2.57 ± 0) x 104	(1.66 ± 0.21) x 102	(2.5 ± 0.9) x 103		(7.28 ± 5.56) x 104	(3.26 ± 0) x 100	(5.62 ± 0) x 102	(1.47 ± 0.68) x 102	(1.5 ± 1.14) x 101
	CO05035-1PW/Y	(3.33 ± 0.1) x 106	(1.1 ± 0.12) x 106		(4.48 ± 0.1) x 105	(1.24 ± 0.09) x 106	(2.01 ± 0.02) x 107	(2.07 ± 0.01) x 105		(0.99 ± 0) x 102		(1.08 ± 0.21) x 102	(3.94 ± 0.91) x 103	(4.63 ± 1.3) x 104	(0.89 ± 0.12) x 104	(2.25 ± 0.08) x 102	(2.25 ± 0.49) x 102	(2.73 ± 0.29) x 101	(2.51 ± 1.56) x 102	(2.06 ± 0.01) x 104		(1.17 ± 0) x 101	(1.39 ± 0.35) x 103	(2.57 ± 0) x 104	(2.33 ± 0.47) x 102	(3.2 ± 0.7) x 103		(3.94 ± 0.36) x 104	(3.26 ± 0) x 100	(5.62 ± 0) x 102	(5.84 ± 6.94) x 102	(0.69 ± 0) x 101
	CO05037-3W/Y	(2.38 ± 0.16) x 106	(1.44 ± 0.04) x 106		(2.85 ± 0.22) x 105	(0.88 ± 0.04) x 106	(1.34 ± 0.08) x 107	(1.53 ± 0.16) x 105		(0.99 ± 0) x 102		(0.92 ± 0.17) x 102	(3.54 ± 0.28) x 103	(2.27 ± 0.32) x 104	(0.67 ± 0.04) x 104	(2.23 ± 0.41) x 102	(1.12 ± 0.13) x 102	(2.97 ± 0.35) x 101	(1.41 ± 0) x 102	(1.37 ± 0.02) x 104		(1.17 ± 0) x 101	(0.88 ± 0.15) x 103	(2.57 ± 0) x 104	(1.35 ± 0.47) x 102	(2.35 ± 0.17) x 103		(2.15 ± 0.07) x 104	(3.26 ± 0) x 100	(5.62 ± 0) x 102	(0.86 ± 0.2) x 102	(0.69 ± 0) x 101
	CO07131-1W/Y	(2.96 ± 0.05) x 106	(1.45 ± 0.19) x 106		(10.94 ± 1.11) x 105	(1.1 ± 0.01) x 106	(1.81 ± 0.02) x 107	(4.04 ± 0.66) x 105		(0.99 ± 0) x 102		(1.7 ± 0.18) x 102	(3.26 ± 0.29) x 103	(6.78 ± 0.2) x 104	(1.16 ± 0.17) x 104	(4.35 ± 0.02) x 102	(3.08 ± 0.03) x 102	(3.61 ± 1.01) x 101	(2.51 ± 1.57) x 102	(2.41 ± 0.05) x 104		(1.17 ± 0) x 101	(3.01 ± 0.21) x 103	(2.57 ± 0) x 104	(2.29 ± 0.27) x 102	(7.99 ± 0.61) x 103		(5.91 ± 0.57) x 104	(3.26 ± 0) x 100	(5.62 ± 0) x 102	(2.61 ± 0.91) x 102	(1.35 ± 0.94) x 101
	CO99045-1W/Y	(2.76 ± 0.2) x 106	(1.25 ± 0.13) x 106		(5.92 ± 0.03) x 105	(1.43 ± 0.02) x 106	(1.97 ± 0.17) x 107	(2.29 ± 0) x 105		(3.28 ± 3.24) x 102		(0.8 ± 0.14) x 102	(4.1 ± 0.73) x 103	(4.39 ± 1.35) x 104	(0.8 ± 0.07) x 104	(1.69 ± 0.14) x 102	(1.3 ± 0) x 102	(2.61 ± 0.18) x 101	(1.41 ± 0) x 102	(1.04 ± 0.14) x 104		(1.17 ± 0) x 101	(1.3 ± 0.15) x 103	(2.57 ± 0) x 104	(0.91 ± 0.16) x 102	(3.42 ± 0.21) x 103		(4.47 ± 1.69) x 104	(3.26 ± 0) x 100	(5.62 ± 0) x 102	(5.29 ± 6.5) x 102	(1.07 ± 0.54) x 101
	Masquerade	(2.51 ± 0.11) x 106	(1.37 ± 0.08) x 106		(3.56 ± 0.6) x 105	(1.37 ± 0.2) x 106	(2.03 ± 0.13) x 107	(1.87 ± 0.3) x 105		(0.99 ± 0) x 102		(0.88 ± 0.15) x 102	(3.79 ± 0) x 103	(3.79 ± 1.15) x 104	(0.78 ± 0.07) x 104	(2.84 ± 0.16) x 102	(1.24 ± 0.04) x 102	(2.75 ± 0.31) x 101	(1.41 ± 0) x 102	(1.43 ± 0.05) x 104		(1.17 ± 0) x 101	(1.14 ± 0.33) x 103	(2.57 ± 0) x 104	(1.42 ± 0.51) x 102	(2.66 ± 0.08) x 103		(3.47 ± 0.28) x 104	(3.26 ± 0) x 100	(5.62 ± 0) x 102	(1.06 ± 0.37) x 102	(0.69 ± 0) x 101
	Yukon Gold	(2.58 ± 0.34) x 106	(1.52 ± 0.2) x 106		(2.79 ± 0.12) x 105	(0.96 ± 0.16) x 106	(1.38 ± 0.35) x 107	(2.06 ± 0.19) x 105		(0.99 ± 0) x 102		(1.05 ± 0.28) x 102	(2.64 ± 0.15) x 103	(3.33 ± 0.85) x 104	(0.63 ± 0.08) x 104	(1.61 ± 0.33) x 102	(1.47 ± 0.23) x 102	(2.54 ± 0.17) x 101	(1.41 ± 0) x 102	(1.01 ± 0.22) x 104		(1.17 ± 0) x 101	(1.01 ± 0.06) x 103	(2.57 ± 0) x 104	(1.1 ± 0.37) x 102	(2.66 ± 0.09) x 103		(4.01 ± 0.58) x 104	(3.26 ± 0) x 100	(5.62 ± 0) x 102	(1.04 ± 0.37) x 102	(0.69 ± 0) x 101
